# Supplementary material for: Monocationic Chlorin as a Promising Photosensitizer for Antitumor and Antimicrobial Photodynamic Therapy
Source: Pharmaceutics. 2022 Dec 25;15(1):61. doi: 10.3390/pharmaceutics15010061 (PMC9863232; doi:10.3390/pharmaceutics15010061)
Supplement: Supplementary file 1 [file pharmaceutics-15-00061-s001.zip]

Archive with 1 entries (1 files):
- pharmaceutics-1995956-supplementary.pdf
